# Supplementary material for: Increased Hemichannel Activity Displayed by a Connexin43 Mutation Causing a Familial Connexinopathy Exhibiting Hypotrichosis with Follicular Keratosis and Hyperostosis
Source: Int J Mol Sci. 2023 Jan 22;24(3):2222. doi: 10.3390/ijms24032222 (PMC9916973; doi:10.3390/ijms24032222)
Supplement: Supplementary file 1 [file ijms-24-02222-s001.zip]

Archive with 1 entries (1 files):
- ijms-2139873-supplementary.pdf
